# Supplementary material for: Prevalence and factors associated with recent intimate partner violence and relationships between disability and depression in post-partum women in one clinic in eThekwini Municipality, South Africa
Source: PLoS One. 2017 Jul 20;12(7):e0181236. doi: 10.1371/journal.pone.0181236 (PMC5519063; doi:10.1371/journal.pone.0181236)
Supplement: S2 File — Individual level participant data used in analysis. (XLS) [file pone.0181236.s003.xls]

## Sheet: Sheet1
13	0	1	0	0	0	0	0	1	3	0	1	1	1	0	0	0	1	1	0	0	0	0	0	0	2	1	2	1	2	2	2	88	2	1	2	88	88	88	3	2	3	3	3	3	1	1	1	0
12	0	1	1	0	0	0	0	0		0	1	0	0	0	0	0	1	1	0	0	1	0	0	0	2	2	2	2	2	2	2	88	1	1	2	88	88	88	3	3	3	3	3	3	1	1	1	0
13	1	0	0	0	0	0	0	0		0	1	0	1	0	0	0	1	1	0	0	1	0	0	0	2	2	2	2	2	2	2	2	1	1	1	2	2	2	1	1	1	1	1	1	1	1	1	0
11	0	1	0	0	0	0	0	0		0	1	1	0	0	0	0	1	1	0	0	1	0	0	0	2	2	2	2	2	2	2	2	1	1	2	1	88	88	2	3	2	3	1	1	1	1	1	0
8	0	0	0	0	0	0	0	0		0	0	0	0	0	0	0	1	0	0	0	0	0	0	0	2	2	2	2	2	2	2	88	1	2	2	88	88	88	1	1	3	3	1	1	1	1	1	0
13	0	1	0	0	0	0	0	1	2	0	1	1	1	0	0	0	1	1	0	0	0	0	0	0	2	1	2	1	2	2	2	2	2	2	1	2	2	2	2	2	1	1	1	2	1	1	1	0
13	1	1	0	0	0	0	0	0		1	1	1	1	0	0	0	1	1	0	0	0	0	0	0	2	2	2	2	2	2	2	88	1	1	2	88	88	88	1	3	3	2	3	3	1	1	1	0
11	0	1	0	0	0	0	1	0		0	0	0	0	0	0	0	1	0	0	0	0	0	0	0	2	2	2	2	2	2	2	2	1	2	2	1	88	88	1	2	1	2	1	1	1	1	1	0
11	0	1	0	0	0	0	0	0		0	1	1	1	0	0	0	1	1	0	0	1	1	0	1	2	2	2	2	2	2	2	2	1	1	1	1	88	88	1	1	1	1	1	1	1	1	1	0
10	0	1	0	0	0	0	0	1	1	0	1	0	0	0	0	0	1	1	0	0	1	0	0	0	2	2	2	2	2	2	2	1	1	2	2	2	88	88	3	3	3	3	3	3	1	1	1	0
12	1	1	0	0	0	0	0	0		0	0	0	1	0	0	0	1	1	0	0	0	0	0	0	2	2	2	2	2	2	2	2	1	1	1	1	88	88	1	1	1	1	1	1	1	1	1	0
13	0	1	0	0	0	0	0	0		0	1	0	0	0	0	0	1	1	0	0	1	0	0	0	2	2	2	2	2	2	2	88	1	1	2	88	88	88	1	2	1	1	2	3	1	1	1	0
12	0	1	0	0	0	0	0	0		0	1	0	1	0	0	1	1	1	0	0	1	1	0	0	1	2	2	2	2	2	2	88	1	1	1	88	88	88	1	1	1	1	1	1	1	1	1	0
11	1	1	0	0	0	0	0	0		0	1	1	0	0	0	0	1	1	0	0	0	1	0	0	2	2	2	2	2	2	2	2	1	1	1	2	2	1	2	2	1	1	1	1	2	2	2	0
13	0	0	0	0	0	0	0	0		0	1	0	1	0	0	0	1	0	0	0	0	0	0	0	2	2	2	2	2	2	2	88	2	2	2	88	88	88	1	1	1	1	1	1	1	1	1	0
8	1	1	0	0	0	0	0	0		0	1	1	1	0	0	0	1	1	0	0	0	0	0	0	2	2	2	2	2	2	2	2	1	1	1	2	2	2	1	1	1	1	1	1	1	1	1	0
13	0	0	0	0	0	0	0	0		0	1	0	1	0	0	0	1	1	0	0	0	0	0	0	2	2	2	2	2	2	2	1	1	2	1	2	88	88	1	1	1	3	1	1	1	1	1	1	1
13	0	1	0	0	0	0	0	0		0	1	1	1	0	0	0	1	1	0	0	1	0	0	0	2	2	2	2	2	2	2	2	1	1	2	1	88	88	1	2	2	1	1	1	1	1	1	0
12	0	1	1	0	0	0	0	0		0	1	1	1	0	0	0	1	1	0	0	1	0	0	0	2	88	2	2	2	2	2	2	1	2	2	1	88	88	1	1	1	2	3	3	1	1	1	0
12	0	1	0	0	0	0	0	0		0	1	1	1	0	0	0	1	1	0	0	1	1	0	0	2	1	2	1	2	2	2	88	2	1	2	88	1	2	1	2	2	3	1	1	1	1	1	0
13	0	1	0	0	0	0	0	0		0	1	1	1	0	0	0	1	1	0	0	0	1	0	1	2	2	2	2	2	2	2	2	1	1	1	2	1	2	1	2	1	1	1	1	1	1	1	0
12	0	1	0	0	0	0	0	0		0	0	0	1	0	0	0	1	1	0	0	1	0	0	0	1	2	2	2	1	2	2	88	1	2	2	88	88	88	1	3	3	3	3	1	1	1	1	1	0
10	0	1	0	0	0	0	1	0		0	0	0	1	0	0	0	1	0	0	0	0	0	0	0	2	1	2	1	2	2	1	1	2	2	2	2	88	88	3	3	4	4	3	3	2	3	1	0
13	0	1	0	0	0	0	0	1	1	0	1	1	1	0	0	0	1	1	0	0	1	0	0	1	2	2	2	2	2	2	2	2	1	1	1	1	88	88	1	1	1	2	2	1	1	1	1	0
12	0	1	0	0	0	0	0	1	3	0	0	0	1	0	0	0	1	1	0	0	1	0	0	0	2	2	2	2	2	2	2	2	1	1	2	1	88	88	3	2	2	2	1	1	1	1	1	0
7	0	1	0	0	0	0	0	1	3	0	1	1	1	0	0	0	1	1	0	0	0	0	0	0	1	2	2	2	2	2	2	2	1	1	2	1	88	88	1	1	1	1	1	1	1	1	1	0
7	1	1	0	0	0	0	0	1	2	0	1	0	0	0	0	0	1	1	0	0	1	0	0	0	2	1	2	1	2	2	2	2	2	1	1	2	2	2	3	2	2	2	2	2	2	2	2	1	0
11	0	0	0	0	0	0	0	0		1	1	1	1	0	0	1	1	1	0	0	1	1	0	0	1	2	2	2	2	2	2	2	1	1	2	1	88	88	1	1	1	1	1	1	1	1	1	0
12	1	1	0	0	0	0	0	0		0	1	1	1	0	0	0	1	1	0	0	1	0	0	0	2	2	2	2	2	2	2	88	1	1	2	88	1	2	1	3	3	2	2	1	1	1	1	0
12	0	0	0	0	0	0	0	0		0	1	1	1	0	0	0	1	1	0	0	0	0	0	1	2	2	2	2	2	2	2	2	1	1	1	2	1	2	1	1	1	1	1	1	1	1	1	0
13	0	1	0	0	0	0	0	1	1	0	1	1	1	0	1	1	1	1	1	0	1	1	0	0	2	2	2	2	2	2	2	2	1	1	1	1	2	2	2	2	2	2	2	2	1	1	2	0
14	0	0	0	0	0	0	0	0		0	1	0	1	0	0	0	1	1	0	0	1	0	0	0	2	2	2	2	2	2	2	88	1	1	2	88	2	1	1	1	1	1	1	1	1	1	1	0
12	1	1	0	0	0	0	0	1	3	0	0	0	0	0	0	0	0	0	0	0	0	0	0	0	2	2	2	2	2	2	2	2	1	2	2	1	1	2	2	2	2	2	2	2	1	1	1	0
6	0	1	0	0	0	0	0	0		0	1	1	1	0	0	0	1	1	0	0	0	0	0	0	1	1	2	1	2	2	2	1	2	1	1	2	2	2	1	1	1	1	1	1	1	1	1	0
11	0	1	1	0	0	0	0	1	1	0	1	1	1	0	0	0	1	1	0	0	0	0	0	0	2	2	2	2	2	2	2	2	1	1	2	1	88	88	1	1	1	1	1	1	1	1	1	0
12	0	0	0	0	0	0	0	1	3	0	0	0	1	0	0	0	1	1	0	0	1	0	0	0	1	2	2	2	2	2	2	2	1	2	2	1	88	88	3	2	2	2	3	3	2	2	1	0
13	0	1	0	0	1	0	0	0		0	1	0	1	0	0	0	1	1	0	0	0	0	0	0	2	2	2	2	2	2	2	2	1	1	1	1	2	2	1	2	1	2	2	2	1	1	1	0
9	0	1	0	0	0	0	0	1	2	0	1	0	0	0	0	0	1	1	0	0	0	0	0	0	1	2	2	2	2	2	2	88	1	1	2	88	88	88	2	3	2	2	2	2	1	1	1	0
11	0	1	0	0	0	0	0	1	3	0	1	0	0	0	0	0	1	1	0	0	0	0	0	0	1	2	2	2	2	2	2	2	1	1	1	2	2	2	1	2	1	2	2	2	1	1	1	0
13	0	0	0	0	0	0	0	0		1	1	1	1	0	1	1	1	1	1	1	1	1	1	0	1	2	2	2	2	2	2	2	1	1	1	1	88	88	1	1	1	1	1	1	1	1	1	0
13	0	1	0	0	0	0	0	0		0	1	0	1	0	0	0	1	1	0	0	1	0	0	0	2	2	2	2	2	2	2	2	1	1	1	2	2	2	2	2	1	1	1	1	1	1	1	0
13	0	1	0	0	0	0	0	0		0	0	0	0	0	0	0	1	0	0	0	0	0	0	0	2	2	2	2	2	2	2	1	1	1	2	2	88	88	3	3	1	3	1	1	2	1	1	0
11	1	1	0	0	0	0	0	0		0	1	1	1	0	0	0	1	1	0	0	1	0	0	1	2	2	2	2	2	2	2	2	1	1	88	2	2	2	1	1	1	1	1	1	1	1	1	0
11	0	1	1	0	0	0	0	0		0	1	0	0	0	0	0	1	1	0	0	0	0	0	0	2	2	2	2	2	2	2	88	1	1	2	88	88	88	3	3	3	3	3	3	1	1	1	0
13	0	1	0	0	0	0	1	0		0	1	0	0	0	0	1	1	1	0	0	1	0	0	0	1	2	2	2	2	2	2	2	1	1	88	88	2	1	1	1	1	1	1	1	1	1	1	0
12	1	1	0	0	0	0	0	1	1	0	0	0	0	0	0	0	1	0	0	0	0	0	0	0	2	2	2	2	2	2	2	2	1	1	1	2	2	2	2	2	1	2	1	1	1	1	1	0
11	1	1	0	0	0	0	0	0		0	1	1	1	0	0	0	1	1	0	0	0	0	0	1	1	2	2	2	2	2	2	2	1	1	1	2	2	2	1	1	1	1	1	1	1	1	1	0
12	0	1	0	0	0	0	0	0		0	1	1	0	0	0	1	1	1	0	0	1	0	0	0	2	2	2	2	2	2	2	2	2	2	2	1	88	88	3	3	1	2	1	1	1	1	1	0
12	0	1	0	0	0	0	0	0		0	0	0	0	0	0	0	1	1	0	0	1	0	0	0	2	2	2	2	2	2	2	88	1	1	2	88	88	88	1	1	1	3	1	1	1	1	1	1	0
12	0	1	0	0	0	0	0	1	1	0	0	0	1	0	0	0	1	0	0	0	0	0	0	0	2	2	2	2	2	2	2	1	1	2	2	2	88	88	2	3	3	3	3	2	1	1	1	0
13	0	1	0	0	0	0	0	0		0	1	0	1	0	0	0	1	1	0	0	1	0	0	0	2	2	2	1	2	2	2	2	2	2	2	1	88	88	1	3	3	2	3	3	1	1	1	0
11	0	1	1	0	0	0	0	0		0	1	1	1	0	0	0	1	1	0	0	0	0	0	0	2	2	2	2	2	2	2	2	2	2	2	1	88	88	1	1	1	1	1	1	1	1	1	0
12	0	1	0	0	0	0	0	0		0	1	1	1	0	0	1	1	1	0	0	1	1	0	0	2	2	2	2	2	2	2	88	1	1	2	88	88	88	1	1	1	1	1	1	1	1	1	0
13	1	1	1	0	0	0	0	1	1	0	1	1	1	0	0	0	1	1	0	0	0	0	0	0	2	2	2	1	2	2	2	2	2	1	2	1	88	88	1	2	1	1	1	1	1	1	1	0
13	0	1	0	0	1	0	0	0		0	1	0	0	0	0	1	1	1	0	0	0	1	0	0	1	2	2	2	2	2	2	2	1	1	88	2	2	2	2	2	1	2	2	1	1	1	1	0
13	0	1	0	0	0	0	0	0		1	1	1	1	0	1	1	1	1	0	1	1	1	0	0	1	2	2	2	2	88	2	2	1	1	1	1	2	2	1	1	1	1	1	1	1	1	1	0
12	0	1	0	0	0	0	0	0		0	1	0	1	0	0	0	1	1	0	0	1	0	0	1	2	2	2	2	2	2	1	88	1	2	2	88	88	88	1	1	1	1	1	1	1	1	1	0
12	0	0	0	0	0	0	1	0		0	1	1	1	0	0	0	1	1	0	0	0	0	0	0	2	2	2	2	2	2	2	2	1	1	1	2	2	2	1	1	1	1	1	1	1	1	1	0
13	0	0	0	0	0	0	1	0		0	1	1	1	0	0	1	0	1	0	0	0	1	0	0	1	2	2	2	2	2	2	88	1	1	2	88	1	2	1	1	1	1	1	1	1	1	1	0
13	0	1	0	0	0	0	0	0		0	1	1	1	0	0	0	1	1	0	0	1	0	0	0	2	2	2	2	2	2	2	88	1	1	2	88	88	88	3	3	3	3	3	3	1	1	1	0
12	0	0	0	0	0	0	0	0		0	1	0	1	0	0	1	1	1	0	0	0	0	0	0	2	2	2	2	2	2	2	88	2	1	1	88	1	2	1	3	3	1	3	3	2	3	1	0
13	1	1	0	0	0	0	0	1	1	0	1	1	1	0	0	0	1	1	0	0	1	1	0	0	2	2	2	2	2	2	2	88	1	1	1	88	2	1	1	1	1	1	1	1	1	1	1	0
13	0	1	0	0	0	0	0	0		1	1	1	1	0	0	0	1	1	0	0	1	1	0	0	2	2	2	2	2	2	2	88	1	2	2	88	88	88	2	2	2	2	1	1	1	1	1	0
13	0	1	0	0	0	0	0	0		1	1	1	0	0	0	0	1	1	0	0	1	0	0	0	2	2	2	2	2	2	2	88	1	1	2	88	88	88	3	3	3	2	1	1	1	1	1	0
13	1	1	0	0	0	0	0	1	1	1	1	1	0	0	1	0	1	1	0	0	1	0	0	1	2	2	2	2	2	2	2	2	1	1	2	1	88	88	3	4	3	3	3	3	1	1	1	0
13	0	1	0	0	0	0	0	0		0	1	1	1	0	0	1	1	1	0	0	1	1	0	1	2	2	2	2	2	88	2	2	1	1	88	88	1	2	1	1	1	1	1	1	1	1	1	0
13	0	1	0	0	0	0	0	0		1	1	1	1	0	0	1	1	1	0	0	1	1	0	0	2	2	2	2	2	88	2	2	1	1	1	1	2	1	1	1	1	1	1	1	1	1	1	0
11	0	1	0	0	0	0	0	0		0	1	1	0	0	0	0	1	1	0	0	0	0	0	0	2	2	2	2	2	2	2	88	1	2	2	88	88	88	1	1	1	1	1	1	1	1	1	0
12	0	1	0	0	0	0	1	0		0	0	0	1	0	0	0	1	1	0	0	1	0	0	0	2	2	2	2	2	2	2	88	1	2	2	88	2	1	2	3	1	2	2	1	1	1	1	0
13	0	0	0	0	0	0	0	0		1	1	1	1	0	1	1	1	1	0	0	1	1	0	1	2	2	2	2	2	2	1	88	1	1	2	88	1	2	1	1	1	1	1	1	1	1	1	0
8	0	1	0	0	0	0	0	1	3	0	0	0	0	0	0	0	1	1	0	0	1	0	0	0	2	1	2	1	1	2	2	1	2	2	2	2	88	88	3	3	4	4	3	2	1	1	1	0
13	1	1	1	0	0	0	0	1	2	1	1	1	1	0	0	1	1	1	0	0	1	1	0	1	2	2	2	2	2	2	2	1	1	1	1	2	88	88	1	3	1	3	3	1	1	1	1	0
12	0	1	0	0	0	0	0	0		0	0	0	1	0	0	1	1	1	0	0	0	0	0	1	1	2	2	2	2	2	2	2	1	1	1	1	2	2	1	1	1	1	1	1	1	1	1	0
9	0	0	0	0	0	0	0	0		0	0	0	1	0	0	0	1	1	0	0	0	0	0	0	2	2	2	2	2	2	2	1	1	1	2	2	88	88	2	1	1	1	2	3	3	1	1	0
13	0	0	0	0	0	0	0	1	4	0	1	1	1	0	0	0	1	1	0	0	1	0	0	0	2	2	2	2	2	2	2	1	1	1	2	2	88	88	2	3	2	2	1	1	1	1	1	0
13	0	0	0	0	0	0	0	0		1	0	0	0	0	0	0	1	0	0	0	0	0	0	1	1	2	2	2	2	2	2	88	1	1	2	88	88	88	1	1	1	1	1	1	1	1	1	0
13	0	1	0	0	0	0	1	0		0	1	1	1	0	0	0	1	1	0	0	1	0	0	1	2	2	2	2	2	2	2	88	1	1	2	88	2	1	1	2	1	2	1	1	1	1	1	0
13	0	1	0	0	0	0	0	0		0	1	1	1	0	0	0	1	1	0	0	1	1	0	0	2	2	2	2	2	2	2	2	1	1	2	1	2	1	1	1	1	1	1	1	1	1	1	0
12	0	1	0	0	0	0	0	0		1	1	1	1	0	0	0	1	1	0	0	0	0	0	0	2	2	2	2	2	2	2	88	2	1	2	88	1	2	1	2	3	2	3	2	1	1	1	0
11	0	1	0	0	0	0	0	0		0	1	1	1	0	0	0	1	1	0	0	1	0	0	0	1	2	2	2	2	2	2	1	1	1	2	2	88	88	1	3	2	2	3	2	1	1	1	0
10	0	1	0	0	0	0	0	1	3	0	1	0	1	0	0	1	1	1	0	0	1	0	0	0	1	2	2	2	2	2	2	1	1	1	2	2	88	88	1	2	1	3	2	2	2	1	1	0
13	1	1	0	0	0	0	0	0		0	1	1	1	0	0	0	1	1	0	0	1	1	0	1	2	2	2	2	2	2	2	88	1	1	2	88	88	88	1	1	1	1	1	1	1	1	1	0
13	1	1	0	0	1	0	1	0		0	1	1	1	0	0	0	1	1	0	0	1	1	0	0	2	2	2	2	2	88	2	2	1	1	88	2	2	1	1	1	2	2	1	1	1	1	1	0
12	0	1	0	0	0	0	0	1	1	0	1	0	1	0	0	0	1	1	0	0	1	0	0	0	2	2	2	2	2	2	2	1	1	2	2	2	88	88	3	3	3	3	1	1	1	1	1	0
13	1	1	0	0	0	0	0	0		0	1	1	1	0	0	1	1	1	0	0	1	0	0	0	2	2	2	2	2	2	2	88	1	1	2	88	2	1	1	3	3	3	3	3	1	1	1	0
12	0	1	0	0	0	0	0	1	3	0	1	0	0	0	0	0	1	1	0	0	1	0	0	0	2	1	2	1	2	2	2	88	2	1	2	88	1	2	1	2	1	2	3	2	1	1	1	0
12	0	1	0	0	0	0	0	1	1	1	1	1	0	0	0	0	1	1	0	0	0	0	0	0	2	2	2	2	2	2	2	88	1	1	2	88	1	2	2	3	3	3	1	1	1	1	1	0
13	0	0	0	0	0	0	0	0		0	1	0	1	0	0	1	1	1	0	0	0	0	0	0	2	2	2	2	2	2	2	88	1	1	2	88	1	2	1	1	1	3	1	1	1	1	1	0
13	0	1	0	0	0	0	0	0		0	1	1	1	0	0	0	1	1	0	0	1	1	0	0	2	2	2	2	2	2	2	88	1	1	2	88	2	1	3	2	2	1	2	2	1	1	1	0
11	1	1	0	0	0	0	0	0		0	0	0	0	0	0	0	0	1	0	0	0	0	0	0	2	2	2	2	2	2	2	2	1	1	88	88	88	88	1	1	1	1	1	1	1	1	1	0
13	0	1	0	0	0	0	0	1	1	1	1	0	1	0	0	1	1	1	0	0	0	0	0	0	1	2	2	2	2	2	1	2	1	2	2	1	88	88	3	1	1	1	1	1	1	1	1	0
13	1	1	1	0	0	0	0	0		0	1	0	0	0	0	0	1	1	0	0	0	0	0	0	2	2	2	2	2	2	2	1	1	2	2	2	88	88	1	1	1	3	1	1	1	1	1	0
13	0	1	0	0	0	0	0	0		0	0	0	0	0	0	0	1	1	0	0	1	0	0	0	2	2	2	2	2	2	2	2	1	1	2	1	88	88	3	2	2	2	1	1	1	1	1	0
10	0	1	0	0	0	0	0	1	1	0	0	0	0	0	0	0	1	1	0	0	1	0	0	0	2	2	2	2	2	2	2	88	1	2	2	88	88	88	3	3	3	3	3	3	1	1	1	0
13	0	0	0	0	0	0	0	0		0	1	1	1	0	0	0	1	1	0	0	0	0	0	0	2	2	2	2	2	2	2	1	1	2	2	2	88	88	2	3	1	3	1	1	1	1	1	0
13	0	0	0	0	0	0	0	1	1	0	1	1	1	0	0	0	1	1	0	0	1	0	0	0	1	2	2	2	1	2	2	1	1	2	2	2	88	88	3	3	4	4	4	4	1	1	1	0
13	0	1	0	0	0	0	0	0		0	1	0	1	0	0	0	1	1	0	0	1	0	0	0	2	2	2	2	2	2	2	1	2	2	2	2	88	88	1	1	1	1	1	1	1	1	1	0
12	0	1	0	0	0	0	0	0		0	1	1	0	0	0	0	1	1	0	0	1	0	0	0	2	2	2	2	2	2	2	2	1	1	2	1	88	88	1	1	1	1	1	1	1	1	1	0
13	0	1	0	0	0	0	0	0		0	0	0	1	0	0	0	1	1	0	0	0	0	0	1	1	2	2	2	2	2	2	88	1	1	2	88	88	88	1	2	1	1	1	1	1	1	1	0
12	0	1	0	0	0	0	0	1	2	0	0	0	1	0	0	0	1	1	0	0	0	0	0	0	2	2	2	2	2	2	2	88	88	2	2	88	88	88	3	3	1	3	1	2	1	1	1	0
13	0	1	0	0	1	0	0	0		1	1	1	1	0	0	0	1	1	0	0	0	0	0	1	2	2	1	2	1	2	2	2	1	2	1	2	1	2	1	1	1	1	1	1	1	1	1	0
13	0	1	0	0	0	0	1	0		1	1	0	0	0	0	1	1	1	0	0	1	1	0	0	2	2	2	2	2	2	2	88	1	1	2	88	2	1	1	1	1	1	1	1	1	1	1	0
13	0	1	0	0	0	0	0	0		0	1	1	1	0	1	1	1	1	0	0	1	1	0	1	2	2	2	2	2	2	2	2	1	1	2	1	88	88	1	1	1	1	1	1	1	1	1	0
13	1	1	0	0	0	0	0	1	2	1	1	1	0	0	0	0	1	1	0	0	1	0	0	0	2	2	2	2	2	2	2	1	1	1	2	2	88	88	2	3	3	3	3	1	1	1	1	0
13	1	1	0	0	0	0	0	0		0	1	1	1	0	0	0	1	1	0	0	1	1	0	0	2	1	2	1	2	2	2	88	2	1	2	88	88	88	1	2	1	2	2	1	1	1	1	0
12	0	0	0	0	0	0	0	0		0	1	1	1	0	0	0	1	1	0	0	0	0	0	1	2	1	2	1	2	2	2	2	2	1	1	2	1	2	1	1	1	1	1	1	1	1	1	0
13	0	0	0	0	0	0	0	0		0	1	1	0	0	0	1	1	1	0	0	0	1	0	0	2	2	2	2	2	2	2	88	1	1	2	88	88	88	1	1	1	1	1	1	1	1	1	0
13	0	1	0	0	0	0	0	0		0	1	1	0	0	0	0	1	1	0	0	1	0	0	0	2	2	2	2	2	2	2	88	1	1	2	88	88	88	2	3	2	2	1	1	1	1	1	0
13	1	1	0	0	0	0	1	0		1	1	1	1	0	0	0	1	1	0	0	1	1	0	0	2	2	2	2	2	2	2	88	1	1	2	88	88	88	1	1	1	1	1	1	1	1	1	0
11	0	1	0	0	0	0	0	0		0	0	0	1	0	0	0	1	1	0	0	0	0	0	0	2	2	2	2	2	2	2	88	1	1	2	88	88	88	1	1	1	2	1	1	1	1	1	0
8	0	1	0	0	0	0	0	0		0	1	1	1	0	0	1	1	1	0	0	0	1	0	0	2	1	2	2	2	2	2	88	1	1	1	88	1	2	1	1	1	1	1	2	2	1	1	0
13	0	0	0	0	1	0	0	0		0	1	1	1	0	0	0	1	1	0	0	1	0	0	0	2	2	2	2	2	2	2	2	2	1	1	2	1	2	1	2	1	1	1	1	1	1	1	0
10	0	1	1	0	0	0	0	1	2	0	1	1	0	0	0	0	1	1	0	0	0	0	0	0	2	1	2	1	2	2	2	1	2	2	2	2	88	88	3	3	3	3	3	3	1	1	1	0
13	0	0	0	0	0	0	0	0		1	0	1	1	0	0	1	1	1	0	0	1	1	0	0	2	2	2	2	2	2	2	88	1	1	2	88	88	88	2	2	2	3	3	3	1	1	1	0
13	0	1	0	0	0	0	0	1	1	1	1	1	1	0	0	0	1	1	0	0	1	0	0	0	2	2	2	2	2	2	2	88	1	1	2	88	88	88	1	2	2	2	1	1	1	1	1	0
13	0	1	0	0	0	0	0	1	1	0	1	0	1	0	0	0	1	1	0	0	1	0	0	0	2	2	2	2	2	2	2	2	1	88	88	2	2	2	1	2	1	2	1	1	1	1	1	0
13	0	1	0	0	0	0	0	1	2	0	1	1	1	1	1	0	1	1	1	0	1	1	0	1	1	2	2	2	2	2	2	2	1	1	2	2	88	88	3	1	1	1	1	1	1	1	1	0
12	0	0	0	0	1	0	0	0		0	0	0	1	0	0	0	0	1	0	0	1	0	0	0	2	2	2	2	2	2	2	2	1	1	1	1	2	2	1	2	1	2	1	1	2	2	1	0
13	0	1	0	0	0	0	0	1	2	0	1	0	1	0	0	0	1	1	0	0	1	0	0	0	2	2	2	2	2	2	2	2	1	2	2	2	2	2	2	2	1	1	1	1	1	1	1	0
13	0	1	0	0	0	0	0	0		0	1	1	1	0	0	0	1	1	0	0	0	0	0	0	2	2	2	2	2	2	2	2	1	1	1	2	1	2	1	1	1	1	1	1	1	1	1	0
13	1	1	0	0	0	0	0	0		0	1	1	1	0	0	0	1	1	0	0	0	0	0	0	2	2	2	2	2	2	2	2	1	1	1	1	2	2	1	2	2	2	1	1	1	1	1	0
4	0	1	0	0	0	0	0	0		0	1	0	1	1	1	0	1	1	0	0	1	1	0	0	2	2	2	2	2	2	2	2	1	1	2	88	88	88	2	2	1	1	1	2	1	1	1	0
13	0	1	0	0	0	0	1	1	1	0	0	0	0	0	0	0	1	1	0	0	0	0	0	0	2	2	2	2	2	2	2	1	1	2	2	2	88	88	1	3	3	3	3	3	1	1	1	0
13	0	1	0	0	0	0	0	0		0	1	0	0	0	0	0	1	0	0	0	1	0	0	0	2	2	2	2	2	2	2	2	1	1	88	2	1	2	2	2	1	2	1	1	1	1	1	0
12	0	1	0	0	0	0	0	1	1	0	0	0	0	0	0	0	0	0	0	0	0	0	0	0	2	2	2	2	2	2	2	2	1	1	1	1	2	2	2	2	2	2	2	2	1	2	2	0
13	0	0	0	0	0	0	0	0		0	0	0	0	0	0	1	1	1	0	0	1	1	0	1	2	2	2	1	2	2	2	2	2	1	1	2	1	2	2	2	2	2	2	2	2	2	2	1	0
13	0	1	0	0	0	0	0	0		1	1	0	0	0	0	0	1	1	0	1	1	0	0	0	2	2	2	2	2	2	2	2	1	1	1	1	2	2	2	2	2	2	2	2	2	1	1	0
12	0	0	0	0	0	0	0	0		0	0	1	1	0	0	1	1	1	0	1	1	0	0	0	2	1	2	2	2	2	2	2	1	1	1	1	2	1	2	2	2	2	1	1	1	1	1	0
12	1	1	0	0	0	0	0	0		1	1	1	1	0	1	1	1	1	1	0	1	1	0	1	2	2	2	2	2	2	2	88	1	1	2	88	2	1	1	2	2	1	1	1	1	1	1	0
12	0	1	0	0	0	0	0	0		0	1	1	1	0	0	0	1	1	0	0	0	0	0	1	1	2	2	2	2	2	2	2	1	1	1	1	2	2	1	1	1	1	1	1	1	1	1	0
12	0	1	0	0	0	0	0	1	2	0	1	0	0	0	0	0	1	1	0	0	1	0	0	0	2	2	2	2	2	2	2	88	1	1	2	88	88	88	3	3	3	3	3	2	1	1	1	0
11	0	1	0	0	0	0	0	0		0	1	1	1	0	0	0	1	1	0	0	0	0	0	1	2	2	2	1	2	2	2	2	2	1	2	2	1	2	1	2	1	1	1	1	1	1	1	0
10	0	1	0	0	0	0	0	0		1	1	1	1	0	0	0	1	1	0	0	1	1	0	0	2	2	2	2	2	2	2	88	2	1	1	88	2	1	1	2	2	2	1	1	2	2	1	1	1
14	0	1	0	0	0	0	0	1	2	1	1	1	1	0	0	1	1	1	0	1	1	1	0	0	2	2	2	2	2	2	2	2	1	1	1	1	88	88	1	3	1	1	1	1	1	1	1	0
12	0	1	0	0	0	0	0	1	1	0	1	1	1	0	0	0	1	1	0	0	1	0	0	0	2	1	2	1	2	2	2	2	2	1	2	1	88	88	1	3	2	2	1	1	1	1	1	0
13	0	1	0	0	0	0	0	0		0	1	0	1	0	0	0	1	1	0	0	1	0	0	0	2	1	2	1	2	2	2	2	2	1	1	1	88	88	1	2	1	2	1	1	1	1	1	0
11	0	1	0	0	0	0	0	1	2	0	1	1	1	0	0	0	1	1	0	0	1	0	0	0	2	1	2	1	2	2	2	2	2	1	2	1	88	88	1	3	2	3	1	1	1	1	1	0
10	1	1	0	0	0	0	0	0		0	1	1	1	0	0	1	1	1	0	0	1	0	0	0	2	2	2	2	2	1	1	2	1	2	2	2	88	88	2	1	1	2	1	2	1	1	1	1	1
13	0	1	0	0	0	0	0	0		0	1	1	1	0	0	0	1	1	0	0	1	0	0	0	2	2	2	2	2	2	2	2	1	1	1	1	2	2	1	2	1	1	1	1	1	1	1	0
13	0	1	0	0	0	0	0	0		0	0	0	0	0	0	0	1	0	0	0	0	0	0	0	2	2	2	2	2	2	2	2	1	1	1	1	88	88	1	1	1	1	1	1	1	1	1	0
13	0	1	0	0	0	0	0	0		1	1	1	0	0	0	0	1	1	0	0	1	1	0	0	2	2	2	2	2	2	2	2	1	1	1	1	88	88	1	1	1	2	1	1	1	1	1	0
13	0	1	0	0	0	0	0	0		0	1	1	1	0	1	1	1	1	1	0	0	1	0	1	2	2	2	2	2	2	2	2	1	1	1	2	1	2	1	2	1	1	1	1	1	1	1	0
14	0	0	0	0	0	0	0	1	2	1	1	1	0	0	1	1	1	1	0	0	0	1	0	1	2	2	2	2	2	2	2	2	1	2	2	1	88	88	1	1	1	1	1	1	1	1	1	0
12	0	1	0	0	0	0	0	0		0	0	0	1	0	0	0	1	1	0	0	1	0	0	0	2	2	2	2	2	2	2	2	1	2	2	2	2	2	2	2	2	2	1	1	1	1	1	0
13	0	1	0	0	0	0	0	1	1	0	1	0	1	1	0	1	1	1	0	0	1	1	0	0	2	1	2	1	2	1	1	2	2	1	2	1	1	2	1	1	1	2	1	1	1	1	1	0
12	0	0	0	0	0	0	0	0		0	1	1	1	0	0	0	1	1	0	0	1	0	0	0	1	2	2	2	2	2	2	2	1	1	88	2	88	88	1	1	1	2	1	1	1	1	1	0
12	0	1	0	0	0	0	0	1	2	0	1	0	0	0	0	0	0	1	0	0	1	0	0	0	2	2	1	2	1	2	2	2	1	2	1	2	1	2	2	2	1	2	2	1	1	1	1	0
7	0	1	0	0	0	0	0	0		0	0	0	1	0	0	0	0	0	0	0	1	0	0	0	2	2	2	1	2	2	2	2	1	2	1	1	2	2	1	1	1	1	1	1	1	1	1	0
9	0	1	0	0	0	0	0	0		0	1	1	1	0	0	0	1	1	0	0	1	0	0	1	2	2	2	2	2	88	2	2	1	1	1	1	88	88	2	2	2	2	2	1	1	1	1	0
13	0	0	0	0	0	0	0	0		1	1	1	1	0	0	0	1	1	0	0	1	1	0	1	2	2	2	2	2	2	2	2	1	1	2	1	88	88	2	3	1	3	1	1	1	1	1	0
13	0	1	0	0	0	0	0	0		0	1	0	0	0	0	0	1	1	0	0	1	0	0	0	2	2	2	2	2	2	2	2	1	1	1	1	2	2	1	1	1	1	1	1	1	1	1	0
9	0	1	0	0	0	0	0	0		0	1	0	1	0	0	0	1	1	0	0	0	0	0	0	2	2	2	2	2	2	2	2	1	1	1	1	88	88	2	2	1	1	2	2	1	1	1	0
14	0	1	0	0	0	0	0	0		0	1	1	1	0	0	0	1	1	0	0	1	1	0	0	1	2	2	2	2	2	2	88	1	2	2	88	88	88	1	1	1	3	1	1	1	1	1	0
14	1	0	0	0	0	0	0	0		1	1	1	0	0	1	0	1	1	0	0	1	0	0	1	1	2	2	2	2	2	2	2	1	1	2	2	2	2	1	1	1	1	1	1	1	1	1	0
13	0	0	0	0	0	0	0	0		0	1	0	0	0	1	0	1	1	0	0	1	1	0	0	1	2	2	2	2	2	2	88	1	1	1	88	88	88	1	2	3	4	1	1	1	1	1	0
11	0	0	0	0	0	0	0	0		1	1	0	1	0	0	0	1	1	0	0	1	0	0	0	1	2	2	1	2	2	2	1	2	1	2	2	88	88	3	1	1	1	1	1	3	1	1	1	0
13	0	0	0	0	0	0	0	1	2	1	1	1	0	1	1	1	1	1	1	1	0	1	0	0	1	2	2	2	2	2	2	2	1	1	1	88	2	1	1	1	1	1	1	1	1	1	1	0
12	0	0	0	0	0	0	0	0		1	1	1	1	0	0	1	1	1	0	0	1	1	0	1	2	2	2	2	2	2	2	2	1	1	1	88	2	1	1	1	1	1	1	1	1	1	1	0
8	0	1	0	0	0	0	0	1	3	0	0	0	0	0	0	0	1	1	0	0	1	0	0	0	2	2	2	2	2	2	2	2	1	2	2	2	88	88	3	3	4	3	4	3	1	1	1	0
7	0	1	0	1	0	0	0	0		0	0	0	1	0	0	0	0	1	0	0	0	1	0	0	2	2	2	2	2	2	2	2	1	1	88	1	88	88	2	2	1	2	1	1	2	1	2	0
13	0	1	0	0	0	0	0	0		0	1	1	1	0	1	0	1	1	0	0	1	0	0	0	2	2	2	2	2	2	2	2	1	1	1	2	2	2	1	1	2	1	1	1	1	1	1	0
13	0	1	1	0	0	0	0	1	2	1	1	1	1	0	0	0	1	1	0	0	0	1	0	0	2	2	2	2	2	2	2	88	1	1	2	88	88	88	1	2	1	2	1	1	1	1	1	0
11	0	0	0	0	0	0	0	0		0	1	0	1	0	0	0	1	1	0	0	1	0	0	0	1	2	2	2	2	2	2	2	1	1	1	2	2	2	1	2	2	1	1	1	1	1	1	0
13	1	1	0	0	0	0	0	0		0	0	0	1	0	0	0	1	1	0	0	0	0	0	0	2	2	2	2	2	2	2	2	1	1	1	2	1	2	1	1	1	1	1	1	1	1	1	0
13	0	1	0	0	0	0	0	1	1	1	1	1	0	0	0	0	1	1	0	0	1	1	0	0	2	2	2	2	2	2	2	2	1	2	2	1	88	88	3	4	1	2	2	2	1	1	1	1	0
7	1	1	0	0	0	0	0	0		0	1	1	1	0	0	0	1	1	0	0	1	0	0	0	1	2	2	2	2	2	2	2	1	1	1	2	2	2	1	2	1	1	1	1	1	1	1	0
13	0	1	0	0	0	0	0	0		1	1	1	1	1	1	1	0	1	1	0	1	1	0	1	2	2	2	2	2	2	2	2	1	1	1	2	2	2	1	2	1	2	1	1	1	1	1	0
13	0	0	0	0	0	0	0	0		0	0	0	1	0	0	0	1	1	0	0	0	0	0	1	2	2	2	2	2	1	2	2	1	1	1	88	88	88	2	2	2	2	2	2	2	1	1	0
12	1	1	0	0	0	0	0	0		0	0	0	0	0	0	0	0	0	0	0	0	0	0	0	2	2	2	2	2	2	2	2	1	1	1	2	1	2	2	2	1	1	1	2	2	1	1	0
13	0	1	0	0	0	0	0	0		0	1	0	1	0	0	0	1	1	0	0	1	0	0	0	2	2	2	2	2	2	2	2	1	1	2	1	88	88	2	2	2	2	1	2	2	2	2	0
12	0	1	0	0	1	0	0	1	2	0	1	0	1	0	0	0	1	1	0	0	1	0	0	0	2	2	2	1	2	2	2	2	2	1	1	2	1	2	2	2	1	2	1	1	1	1	1	0
12	0	1	0	0	0	0	0	0		0	1	1	1	0	0	0	1	1	0	0	0	0	0	0	1	2	2	2	2	2	2	88	2	1	2	88	88	88	1	3	3	3	3	3	3	1	1	0
13	0	1	0	0	1	0	1	1	3	0	0	0	0	0	0	0	1	1	0	0	0	0	0	0	2	2	2	2	2	2	2	1	1	2	2	2	88	88	3	3	3	3	3	2	1	1	1	0
10	0	0	0	0	0	0	0	0		0	0	0	1	0	0	0	1	1	0	0	0	0	0	0	2	2	2	2	2	2	2	88	1	2	2	88	88	88	3	1	1	3	1	1	1	1	1	1	0
13	0	0	0	0	0	0	1	0		1	1	1	1	1	1	0	1	1	1	0	1	1	0	1	2	2	2	2	1	2	2	2	1	88	1	88	1	2	1	2	1	2	1	1	2	1	1	0
12	1	1	0	0	0	0	0	0		0	1	0	0	0	0	0	1	1	0	0	1	0	0	0	2	2	2	1	2	2	2	2	2	1	1	2	1	2	1	2	2	2	2	2	1	1	1	0
8	0	1	0	0	0	0	0	0		0	1	1	1	0	0	0	1	1	0	0	1	0	0	0	2	1	2	1	2	2	2	2	2	1	1	2	2	2	1	2	2	2	2	2	1	2	2	0
11	0	0	0	0	0	0	0	0		0	0	0	0	0	0	0	1	0	0	0	0	0	0	0	2	2	1	1	2	2	2	88	2	2	2	88	88	88	3	3	3	3	3	3	3	1	1	0
7	0	1	0	0	0	0	0	1	5	0	0	0	0	0	0	0	1	1	0	0	1	0	0	0	2	1	2	1	2	88	88	2	2	2	2	2	2	2	3	2	2	2	2	2	2	1	1	1	0
12	1	1	0	0	0	0	0	0		0	1	1	1	0	0	0	1	1	0	0	0	1	0	1	2	2	2	1	2	2	2	88	2	1	1	88	88	88	1	1	1	2	1	1	2	1	1	1	0
11	0	1	0	0	0	0	0	1	2	0	1	1	1	0	0	0	1	1	0	0	0	0	0	0	2	2	2	2	2	2	2	88	1	2	2	88	88	88	1	1	1	1	1	2	1	1	1	0
8	1	1	1	0	0	0	0	1	3	0	1	0	1	0	0	0	1	1	0	0	1	0	0	0	2	2	2	2	2	2	2	88	2	1	2	88	88	88	3	3	3	3	3	3	3	1	1	0
6	0	1	0	0	0	0	0	1	5	0	0	0	0	0	0	0	1	0	0	0	0	0	0	0	2	2	2	2	2	2	2	2	1	1	1	2	2	2	3	2	2	2	3	2	2	2	2	0
11	1	1	0	0	0	0	0	0		0	0	1	0	0	0	0	1	1	0	0	0	0	0	0	2	2	2	2	2	2	2	88	2	2	2	88	1	2	3	3	3	3	3	3	3	1	3	1	0
13	0	1	0	0	0	0	0	1	5	0	0	0	0	0	0	0	1	1	0	0	0	1	0	1	2	2	2	2	2	2	2	2	1	1	88	1	88	88	2	2	1	1	1	1	1	1	1	0
12	0	0	0	0	0	0	1	1	4	0	1	0	1	0	0	0	1	1	0	0	1	0	0	0	2	2	1	2	1	1	1	88	1	2	2	88	88	88	2	3	1	3	1	1	1	1	1	0
12	0	1	1	0	0	0	0	0		0	1	1	1	0	0	1	1	1	0	0	1	1	0	0	2	2	2	2	1	2	2	2	1	2	2	2	2	2	1	1	1	2	1	1	1	1	1	0
13	0	1	0	0	0	0	0	0		0	0	0	0	0	0	0	0	0	0	0	0	0	0	0	2	2	2	2	2	2	2	2	1	1	1	2	2	2	2	2	2	2	2	2	1	1	1	0
13	0	1	0	0	0	0	0	1	5	1	1	1	1	0	0	0	1	1	0	0	1	0	0	0	2	2	2	2	2	88	1	2	1	1	88	1	2	2	2	2	2	2	2	2	1	2	1	0
13	1	1	0	0	0	0	0	1	2	0	1	1	1	0	0	1	1	1	0	0	1	1	0	0	2	2	2	2	2	2	2	88	1	2	2	88	88	88	1	2	2	2	1	1	1	1	1	0
13	0	1	0	0	0	0	0	0		0	1	1	1	0	0	0	1	1	0	0	0	0	0	0	2	2	2	2	2	2	2	2	1	1	88	2	2	2	1	2	1	2	1	1	1	1	1	0
10	0	1	0	0	0	0	0	1	3	0	1	0	0	0	0	0	1	1	0	0	0	0	0	0	2	1	2	1	2	2	2	88	2	2	2	88	88	88	3	3	3	3	3	2	1	1	1	0
12	0	1	0	0	0	0	0	1	3	0	1	0	0	0	0	0	1	1	0	0	0	0	0	0	2	2	2	2	2	2	2	1	1	1	1	2	88	88	3	3	3	3	3	3	3	1	1	0
13	0	1	0	0	0	0	0	1	3	0	1	1	1	0	0	0	1	1	0	0	0	0	0	0	2	2	2	2	2	2	2	2	1	1	2	1	88	88	3	2	2	2	2	1	1	1	1	0
13	1	1	1	0	0	0	0	0		0	1	0	1	0	0	0	1	1	0	0	0	0	0	0	2	2	2	2	2	2	2	2	1	1	2	88	2	1	3	3	1	3	3	3	1	1	1	0
11	0	1	0	0	0	0	0	0		1	1	1	1	0	0	0	1	1	0	0	1	1	0	0	2	1	1	1	1	88	88	2	2	2	88	1	88	88	2	2	1	2	1	2	1	1	1	1	0
12	0	1	0	0	0	0	1	0		0	1	1	1	0	0	0	1	1	0	0	1	1	0	1	2	2	2	2	2	2	2	2	1	1	1	2	2	2	1	1	1	1	1	1	1	1	1	0
11	0	1	0	0	0	0	0	0		0	0	0	0	0	0	0	1	1	0	0	1	0	0	0	1	2	2	2	2	2	1	2	1	1	1	1	2	2	1	1	2	2	2	2	2	2	2	0
13	0	1	0	0	1	0	0	1	2	0	1	0	1	0	0	0	1	1	0	0	1	1	0	0	2	2	2	2	2	2	2	2	1	1	1	1	2	2	2	2	2	2	2	1	1	1	2	0
14	0	1	0	0	0	0	0	1	5	0	1	1	1	0	0	0	1	1	0	0	1	0	0	1	1	2	2	2	2	2	2	2	1	1	1	1	88	88	1	2	1	1	1	1	1	1	1	0
9	0	0	0	0	0	0	0	1	1	1	1	0	0	0	0	0	1	1	0	0	0	0	0	0	2	2	2	2	2	2	2	1	1	2	2	2	88	88	2	2	2	3	2	3	1	1	1	0
13	1	1	0	0	1	0	0	0		0	1	0	0	0	0	1	1	1	0	0	1	0	0	0	2	1	2	1	2	2	2	2	2	1	2	1	88	88	3	3	3	3	3	3	1	1	1	0
13	1	1	0	0	1	0	0	0		0	0	0	0	0	0	0	1	1	0	0	1	1	0	0	2	2	1	2	1	2	2	2	1	2	1	1	2	88	3	3	3	3	4	4	3	1	1	1	0
11	0	1	0	0	0	0	0	1	2	0	0	0	0	0	0	0	0	0	0	0	0	0	0	0	2	2	2	2	2	2	2	2	2	1	88	2	2	2	2	2	2	2	2	2	1	1	1	0
7	1	1	0	0	0	0	0	0		0	0	0	1	0	0	0	1	1	0	0	1	0	0	0	2	1	1	1	1	2	2	1	2	2	2	88	2	2	2	2	2	2	2	2	2	2	1	0
12	0	1	0	0	1	0	0	1	3	0	0	0	1	0	0	0	1	1	0	0	1	1	0	0	2	2	2	2	2	88	88	2	1	1	88	1	88	88	1	1	1	2	1	1	1	1	1	0
13	1	1	1	0	0	0	0	0		0	1	0	0	0	0	1	1	1	0	0	0	1	0	0	2	1	2	1	2	2	2	2	2	1	2	2	2	1	1	2	2	2	1	2	1	1	1	0
11	0	1	0	0	0	0	0	1	1	0	0	0	0	0	0	0	1	0	0	0	0	0	0	0	1	2	2	2	2	1	2	2	1	1	2	2	1	2	2	2	2	2	2	2	2	2	2	0
13	0	1	0	0	0	0	0	1	2	0	0	0	0	0	0	0	1	1	0	0	0	0	0	0	2	2	1	1	1	2	2	88	2	2	2	88	88	88	3	3	3	3	3	3	1	1	1	0
6	0	1	0	0	0	0	0	0		0	0	0	1	0	0	0	1	1	0	0	1	0	0	0	2	2	2	2	2	2	2	2	1	2	1	2	2	2	2	2	2	2	2	2	2	2	2	0
13	0	1	0	0	0	0	0	0		0	0	0	1	0	0	0	1	1	0	0	1	0	0	0	2	2	2	2	2	2	2	1	1	2	2	2	2	2	2	2	2	2	2	2	1	2	2	1	1
10	0	1	0	0	0	0	0	1	2	0	0	0	0	0	0	0	0	0	0	0	0	0	0	0	2	2	1	2	1	1	1	2	2	2	2	2	2	2	3	2	2	4	3	3	2	2	2	1	1
12	1	0	0	0	0	0	0	0		0	1	0	0	0	0	0	1	1	0	0	1	0	0	0	2	2	2	2	2	2	2	2	1	1	88	2	1	2	2	2	2	2	1	1	1	1	1	0
13	0	0	0	0	0	0	0	0		1	1	1	1	0	0	0	1	1	0	0	1	1	0	1	2	2	2	2	2	1	1	88	1	1	2	88	1	2	2	2	2	2	2	2	1	1	1	0
11	0	1	0	0	0	0	0	1	1	0	1	1	1	0	0	0	1	0	0	0	1	0	0	1	2	2	2	2	2	2	2	2	1	1	1	2	88	88	1	2	1	2	1	2	2	1	1	0
13	0	1	0	0	0	0	0	1	1	1	1	1	1	0	0	0	1	1	0	0	1	1	0	1	2	2	2	2	2	2	2	2	1	1	1	1	2	2	1	1	1	1	1	1	1	1	1	0
10	0	1	0	0	0	0	0	1	3	0	0	0	0	0	0	0	0	0	0	0	0	0	0	0	2	2	2	2	2	2	2	2	1	1	1	2	2	2	2	2	1	2	2	2	2	1	1	0
11	0	1	0	0	0	0	0	0		0	0	1	1	0	1	0	1	1	1	0	1	0	0	0	2	2	2	2	2	2	2	88	2	2	2	88	1	2	3	1	3	3	3	3	1	1	1	1	0
13	0	0	0	0	0	0	0	1	3	0	1	0	1	0	0	0	1	1	0	0	0	0	0	0	2	2	2	1	2	2	2	2	2	2	2	2	1	2	1	2	2	2	2	2	2	2	2	0
9	0	1	0	0	0	0	0	1	5	0	1	1	0	0	0	0	1	1	0	0	0	0	0	0	1	2	2	2	2	2	1	2	1	1	1	88	2	2	2	2	2	2	1	2	2	1	1	0
12	0	1	0	0	0	0	0	0		0	0	0	0	0	0	0	1	0	0	0	0	0	0	0	2	2	2	2	2	2	2	88	2	2	2	88	1	2	3	4	1	1	1	1	3	3	3	0
5	0	1	0	0	0	0	0	1	2	0	0	0	0	0	0	0	1	0	0	0	0	0	0	0	2	2	2	1	2	88	2	2	2	2	2	2	2	2	2	2	2	2	2	2	1	1	1	0
13	0	1	0	0	0	0	0	0		0	0	0	0	0	0	0	1	1	0	0	1	0	0	0	2	2	2	2	2	2	2	2	1	1	2	2	2	1	2	2	2	2	1	2	1	1	1	0
12	0	0	0	0	0	0	1	1	2	0	0	0	0	0	0	0	1	1	0	0	1	0	0	0	2	1	2	1	2	2	2	1	1	1	1	1	88	88	2	2	2	2	2	2	1	2	1	0
8	1	1	1	0	0	0	0	0		0	0	0	0	0	0	0	0	0	0	0	0	0	0	0	2	2	2	2	2	2	1	2	1	1	2	1	88	88	2	2	1	2	1	1	1	2	1	0
4	0	1	0	0	0	0	0	1	1	0	0	0	0	0	0	0	1	1	0	0	1	0	0	0	2	2	2	1	2	2	2	2	2	2	1	2	2	2	2	2	2	2	2	2	2	1	1	1	0
11	0	0	0	0	0	0	0	0		0	0	0	0	0	0	0	0	0	0	0	0	0	0	0	1	2	2	2	2	2	2	2	1	1	1	2	2	2	3	3	2	3	2	3	1	1	1	0
8	0	0	0	0	0	0	0	0		0	0	0	0	0	0	0	1	1	0	0	0	0	0	0	2	2	2	2	2	2	2	2	1	2	2	2	2	2	2	2	2	2	2	2	2	2	2	0
13	0	1	0	0	0	0	0	0		0	1	0	1	0	0	0	1	1	0	0	0	1	0	0	2	2	2	2	2	2	2	2	1	1	1	1	1	2	1	1	2	2	2	2	2	1	1	0
12	0	1	0	0	0	0	0	0		0	1	1	1	0	0	0	1	1	0	0	1	0	0	1	1	2	2	2	2	2	2	2	1	1	1	1	2	2	1	1	1	1	1	1	1	1	1	0
13	0	1	0	0	0	0	0	0		0	1	1	1	0	0	1	1	1	0	0	0	1	0	1	2	2	2	2	2	2	2	2	1	2	88	88	1	2	1	1	1	2	2	2	1	2	1	0
13	0	1	0	0	0	0	0	1	2	0	1	0	1	0	0	0	1	1	0	0	1	0	0	0	2	2	2	2	2	2	2	2	1	1	2	1	2	2	2	2	2	2	2	2	1	1	1	0
12	1	1	0	0	0	0	0	1	4	0	1	0	0	0	0	1	1	0	0	0	1	1	0	0	2	2	2	2	2	2	2	88	1	1	1	88	88	88	4	4	4	4	4	4	2	3	1	0
11	0	0	0	0	0	0	0	0		0	0	0	0	0	0	0	0	0	0	0	0	0	0	0	2	2	2	2	2	2	2	2	1	2	2	2	2	2	2	2	3	2	2	1	2	1	1	0
12	0	0	0	0	0	0	0	1	1	0	1	0	1	0	0	0	1	1	0	0	1	0	0	0	2	2	1	2	1	2	2	88	1	2	2	88	2	1	3	3	1	4	1	1	1	1	1	0
13	1	1	0	0	1	0	0	0		0	0	0	1	0	0	0	1	1	0	0	1	0	0	1	1	2	2	2	2	2	2	2	1	1	1	1	2	2	2	2	1	2	1	1	1	1	1	0
13	1	1	0	0	0	0	0	0		0	0	0	1	0	0	1	1	1	0	0	0	0	0	0	2	1	2	2	2	2	2	2	1	1	1	2	2	1	2	2	2	2	2	2	2	2	2	0
12	0	1	0	0	0	0	0	1	5	0	1	0	1	0	0	0	1	1	0	0	1	0	0	0	2	2	2	1	2	2	2	2	2	1	1	2	88	88	1	1	1	2	2	2	2	1	1	1	0
7	0	1	1	0	0	0	0	1	2	0	1	0	1	0	0	0	1	1	0	0	0	0	0	0	1	2	2	2	2	2	2	2	1	2	2	2	2	2	1	1	1	2	1	1	1	1	1	1	0
12	0	1	0	0	0	0	0	0		0	1	0	0	0	0	0	1	0	0	0	1	0	0	0	2	2	2	2	2	2	2	2	1	1	1	2	2	2	2	2	2	2	1	2	2	1	1	0
12	0	1	0	0	0	0	1	1	1	0	0	0	0	0	0	0	1	0	0	0	1	0	0	0	2	1	2	1	2	1	2	2	2	1	1	2	2	2	2	2	2	2	2	2	1	1	1	0
13	0	1	0	0	0	0	0	1	5	1	1	1	1	0	1	0	1	1	1	0	1	1	0	0	2	2	1	2	1	1	1	2	1	2	2	2	1	2	1	1	1	1	1	1	1	1	1	0
11	0	1	0	0	0	0	0	1	2	0	1	1	1	0	0	0	1	1	0	0	1	1	0	0	2	2	2	2	2	1	2	88	1	1	2	88	1	2	3	3	3	3	4	3	1	1	1	1	1
9	0	1	0	0	0	0	0	0		0	0	1	0	0	0	0	1	1	0	0	0	0	0	0	2	2	2	2	2	88	2	2	1	1	88	1	88	88	1	2	2	2	2	2	2	1	1	0
12	0	1	1	1	1	0	0	1	5	0	1	0	0	0	0	0	1	1	0	0	1	0	0	0	2	2	2	2	2	2	2	2	1	1	1	1	88	88	2	2	2	2	2	2	1	1	1	0
12	1	1	0	0	0	0	0	0		0	0	0	0	0	0	0	1	1	0	0	1	1	0	1	2	2	2	2	1	2	2	2	1	2	1	2	88	88	1	3	3	3	1	3	1	1	1	0
9	1	1	1	0	0	0	0	1	2	0	1	1	1	0	0	0	1	1	0	0	0	0	0	0	2	1	2	1	2	2	2	88	2	1	2	88	88	88	2	2	2	2	2	2	2	1	1	0
11	0	1	0	0	0	0	0	0		0	1	0	1	0	0	0	1	1	0	0	1	0	0	0	1	2	2	2	2	2	2	88	88	2	2	88	88	88	1	1	1	3	1	1	1	1	1	0
9	0	0	0	0	0	0	0	0		0	0	0	1	0	0	0	1	1	0	0	0	0	0	0	2	2	2	2	1	2	2	88	1	2	2	88	88	88	3	3	1	3	2	2	1	1	1	0
13	0	1	0	0	0	0	0	1	2	0	0	0	1	0	0	0	0	1	0	0	0	0	0	0	2	2	2	2	2	2	2	88	2	2	2	88	88	88	1	4	1	3	1	1	1	1	1	0
10	0	1	0	0	0	0	0	1	2	0	0	1	0	0	0	0	1	1	0	0	0	0	0	0	2	2	2	2	1	2	2	88	2	2	2	88	88	88	3	3	3	3	2	1	1	1	1	0
13	0	0	0	0	0	0	0	0		0	0	0	1	0	0	0	1	1	0	0	0	0	0	0	2	2	2	1	2	2	2	88	2	1	1	88	88	88	1	2	1	1	2	2	1	1	1	0
12	0	1	0	0	0	0	0	1	2	0	0	0	1	0	0	0	1	1	0	0	1	0	0	1	2	2	2	2	2	2	2	1	1	1	2	2	88	88	1	1	1	1	1	1	1	1	1	0
11	0	1	0	0	0	0	0	0		0	0	0	0	0	0	0	1	1	0	0	0	0	0	0	2	2	2	2	2	2	2	88	1	1	2	88	1	2	1	3	1	2	1	2	1	1	1	0
14	1	1	1	0	0	0	0	0		0	1	1	1	0	0	1	1	1	0	0	0	0	0	0	2	2	1	1	2	2	2	2	2	1	1	2	1	2	1	1	2	2	1	2	2	2	2	0
10	0	1	0	0	0	0	0	1	1	0	0	0	0	0	0	0	1	0	0	0	0	0	0	0	2	2	2	1	2	2	2	2	2	1	88	1	88	88	2	2	1	2	2	2	1	1	1	0
10	0	1	0	0	0	0	0	1	1	0	0	0	1	0	0	0	1	1	0	0	0	0	0	0	2	2	2	2	2	1	2	1	1	2	2	2	88	88	3	3	4	4	4	3	4	3	3	0
13	1	1	0	0	1	0	0	1	2	0	1	0	1	0	0	0	1	1	0	0	1	0	0	0	2	2	2	1	2	2	2	2	2	1	1	2	1	2	1	1	1	1	1	1	1	1	1	0
12	0	1	0	0	0	0	0	1	1	0	1	1	1	0	0	0	1	1	0	0	1	0	0	1	2	2	2	2	2	2	2	1	1	1	1	1	88	88	2	2	1	1	1	1	1	1	1	0
12	0	1	0	0	1	0	0	1	5	0	1	1	1	0	0	0	1	1	0	0	1	0	0	0	2	2	2	2	2	2	2	2	1	1	1	2	2	1	1	1	1	1	1	1	1	1	1	0
12	0	1	0	0	0	0	0	0		0	0	0	0	0	0	0	0	0	0	0	0	0	0	0	2	2	2	2	2	88	2	2	1	1	1	2	1	2	2	2	1	2	1	1	2	2	1	0
13	0	1	0	0	0	0	0	1	3	0	1	1	0	0	0	0	1	1	0	0	1	0	0	0	2	1	2	1	2	2	1	2	2	1	2	1	88	88	2	2	2	2	1	2	1	1	1	0
12	0	0	0	0	0	0	0	0		1	1	1	0	0	1	0	1	1	1	0	1	1	0	1	2	1	2	1	2	2	2	88	2	1	1	88	88	88	1	1	2	1	1	1	1	1	1	0
13	0	1	0	0	0	0	0	1	1	0	1	0	0	0	0	0	1	1	0	0	1	1	0	0	2	2	2	2	2	2	2	2	1	1	1	2	2	2	2	2	2	2	2	2	2	2	2	0
11	0	1	0	0	0	0	0	1	2	0	1	0	0	0	0	0	1	1	0	0	0	0	0	0	2	1	2	1	2	88	2	1	2	2	2	2	1	2	3	2	3	3	3	2	2	2	1	0
12	0	1	0	0	0	0	0	1	1	0	1	1	1	0	0	1	1	1	0	0	1	1	0	0	2	2	2	2	2	2	2	2	2	1	1	2	2	2	2	2	2	2	2	2	1	1	1	0
13	1	1	0	0	0	0	0	1	3	0	1	1	1	0	0	0	1	1	0	0	1	0	0	1	2	2	2	2	2	2	1	2	1	1	1	1	88	88	1	1	1	1	1	1	1	1	1	0
13	0	0	0	0	0	0	0	1	5	0	1	1	0	0	1	0	0	0	0	0	0	1	0	1	2	2	2	2	2	2	2	1	1	1	1	2	88	88	2	2	2	1	2	2	1	2	1	0
13	1	1	0	0	0	0	0	0		0	0	0	0	0	0	0	1	1	0	0	0	1	0	1	2	1	2	1	2	1	2	2	2	1	2	2	2	1	2	2	2	2	2	2	2	2	2	0
11	0	0	0	0	0	0	0	1	1	0	1	1	1	0	0	0	1	1	0	0	1	0	0	0	2	2	2	2	2	2	2	1	2	1	2	2	88	88	1	3	3	3	1	3	2	1	1	0
1	0	0	0	0	0	0	0	1	1	0	1	0	1	0	0	0	1	1	0	0	0	0	0	0	2	2	2	2	2	2	2	2	1	1	1	1	88	88	1	1	1	1	1	1	1	1	1	0
14	0	0	0	0	0	0	0	1	2	0	0	0	1	0	0	0	1	1	0	0	0	0	0	0	2	2	1	2	1	2	2	2	1	2	2	1	88	88	2	2	1	1	1	1	1	1	1	0
5	1	1	0	0	0	0	1	1	5	0	0	0	0	0	0	0	1	0	0	0	1	0	0	0	2	2	2	2	2	2	2	2	2	2	1	2	2	2	3	2	2	2	2	2	2	2	2	1	1
12	0	0	0	0	0	0	0	1	4	0	1	0	0	0	0	0	1	1	0	0	0	1	0	0	2	2	2	2	2	2	2	1	1	1	1	2	88	88	2	2	1	2	2	2	2	2	1	0
10	0	1	0	0	0	0	1	1	1	0	0	0	1	0	0	0	1	1	0	0	0	0	0	0	2	2	2	2	2	88	2	2	1	1	2	2	2	2	1	2	1	2	1	1	1	1	1	0
[truncated: 130 more columns]
